# Supplementary material for: Portable Measurement System for the Characterization of Capacitive Field-Effect Sensors
Source: Sensors (Basel). 2025 Apr 24;25(9):2681. doi: 10.3390/s25092681 (PMC12074279; doi:10.3390/s25092681)
Supplement: Supplementary file 1 [file sensors-25-02681-s001.zip]

Archive with 1 entries (1 files):
- sensors-3594615-supplementary.pdf
